# Supplementary material for: Systematic review and meta-analysis: rapid diagnostic tests versus placental histology, microscopy and PCR for malaria in pregnant women
Source: Malar J. 2011 Oct 28;10:321. doi: 10.1186/1475-2875-10-321 (PMC3228868; doi:10.1186/1475-2875-10-321)
Supplement: Additional file 1 — Characteristics of included studies. All studies included in the review are listed in this table. The clinical features, study design and participants are given for each study individually. The reference and index tests are listed that were used in each study and the prevalence as measured by the reference test is reported together with the encountered malaria species. The notes section contains comments on possible bias that may be introduced by that study and prevalences determined by the index tests, if reported. [file 1475-2875-10-321-S1.XLS]

## Sheet: Qry_Study Characteristics
First Author		Clinical features and settings	Study Design	Participants	Reference and Index Tests	Prevalence by reference standard	Notes
Adam	2005	ANC patients	Cross sectional, consecutive;	142 women visiting ANC of AlHara Aloula health centre, Sudan, for first time were included, and capillary blood was collected and tested with microscopy and PCR	Microscopy of peripheral blood, nested PCR (Snounou et al 1993) of peripheral blood	11.9% (Pf)
Adegnika	2006	Delivery patients, not seriously ill	Cross sectional, consecutive;	145 women with singleton delivery had peripheral and placental blood collected and tested in Lambarene, Gabon	Microscopy of placental blood, Microscopy of peripheral blood, Real-time PCR of peripheral blood or placental tissue	9.7% (Pf)	Prevalence by peripheral microscopy: 9.0% (Pf)
Albiti	2010	Parturient women with singleton babies	Cross sectional;	900 parturient women with singleton delivery with complete data were included at teaching hospital in Yemen; immediately after delivery peripheral and placental blood collected	Microscopy of placental blood Microscopy of peripheral blood	0.036	The malaria species encountered in this study were not specifically reported.It is reported that in Yemen Pf accounts for ~90% of cases.
Anchang-Kimbi	2009	Delivery patients, no evidence of chronic illness, no complicated pregnancy and only single pregnancies	Cross sectional;	306 pregnant women at delivery were recruited in Mutengene, Cameroon; all women tested with all 3 tests	Histological slides of placenta, Microscopy of placental blood, Microscopy of peripheral blood	33.7% (Pf)	From 19 women, peripheral blood was not collected; in this study past infection (=presence of only malaria pigment in histological slide) was considered positive, but for the 2x2 tables we considered past infection as negative. Prevalence based on placental blood microscopy: 25.5% (Pf)
Archibald	1958	Delivery patients	Cross sectional;	484 women presenting for delivery were recruited in several centres in Northern Nigeria; all were tested with placental and peripheral blood microscopy	Microscopy of placental blood, Microscopy of peripheral blood	13.6% (Pf,Pm)	All infections are caused by Pf, but there were some mixed infections with Pm
Bako	2009	Parturient women	Cross sectional; consecutive;	480 women who presented for delivery at university teaching hospital (UMTH), Maiduguri, Nigeria, were recruited; 437 women had complete data and were included; placental biopsy taken and peripheral blood sample	Histological slides of placenta Microscopy of peripheral blood	0.339	Prevalence by peripheral microscopy 30.7%; The malaria species encountered in this study were not reported.
Bassiouny	2005	Delivery patients with uncomplicated vaginal delivery	Cross sectional;	276 women participated at 2 labour wards Al Thawra and Asalakhana, Yemen; peripheral and placental blood smears	Microscopy of placental blood, Microscopy of peripheral blood	4.0% (Pf)
Bergstrom	1993	Delivery patients	Cross sectional;	202 women presenting for delivery during 3 months of high malaria incidence at central hospital of Maputo, Mozambique; peripheral & placental blood collected;	Microscopy of placental blood, Microscopy of peripheral blood	12.4% (Pf)	In placental blood, all infections were Pf. In peripheral blood 13.4% Pf only and 3.0% mixed Pf+Pm
Bouyou-Akotet	2010	Delivery patients with uncomplicated vaginal delivery	Cross sectional;	203 women a delivery included at Libreville, Gabon; peripheral and placental blood collected and tested with microscopy, HRP2 RDT and PCR.	Microscopy of placental blood, Microscopy of peripheral blood, RDT Binax Now Malaria dipstick (HRP2) of peripheral and placental blood, nested PCR (Ntoumi et al 1995) of peripheral and placental blood	23.4%(Pf)	Prevalence of placental microscopy is based percentage of women with infected erythrocytes. Another 27.9% had hemozoin in the placental slide. Placental prevalence by RDT 13.3% and by PCR 29.1%. Peripheral prevalence based on microscopy: 34.4% Data for 2x2 table only available for: microscopy vs PCR (either both placental- or both peripheral blood) and PCR vs RDT (either both placental- or both p…
Brahmbhatt	2008	Women were identified from the enrollment in survey study on HIV and STDs	Prospective;	286 pregnant women were recruited from cohort study in Rakai, Uganda, placenta and serum collected; For 109/170 HIV+ women malaria tests were performed;	Histological slides of placenta, RDT BinaxNOW ICT (HRPII and aldolase) on serum	32.1%	prevalence among HIV+ women 37.1%. The malaria species encountered in this study were not reported.
Carmona-Fonseca	2010	Delivery patients	Cross sectional;	143 women at delivery in the hospital without severe disease and resifding in the study areawere enrolled for the RDT evaluation in Uraba, Antioquia, Colombia. Peripheral and placental blood were collected for microscopy and RDT.	Microscopy of placental blood, Microscopy of peripheral blood, RDT (NOW ICT Malaria Pf/Pv, Binax Now)	10.5% (Pf,Pv)	Prevalence based on peripheral blood microscopy 14% (Pf, Pv)
Clark	1915	Delivery patients	Cross sectional;	400 women were included from various parts of the canal zone/ Ancon, Panama; peripheral blood and placenta collected	Microscopy of placental blood, Microscopy of peripheral blood	4.8%	The malaria species encountered in this study were not reported.
Cottrell	2005	ANC patients	Prospective; consecutive series of patients; RCT;	928 pregnant women included in Banfora, Burkina Faso; patients randomly divided in 2 groups, 1 treatment arm (weekly controlled CQ prophylaxis), the other control. Women visited each week for questions, each 2 weeks blood taken until delivery, peripheral and placental blood were collected	Microscopy of placental blood, Microscopy of peripheral blood	11% (mostly Pf)	Outcome not available for 58 placenta's (of which 9 were positive in peripheral blood); Results not specified for peripheral blood during delivery. 95% of infections described in this study are caused by Pf infections. They did not report which species caused the other 5% and if this were single or mixed infections.
Desowitz	1992	Delivery patients	Cross sectional, consecutive;	83 women were included during delivery at 2 general hospitals in Wewak and Maprik, East Sepik province, Papua New Guinea; finger-prick blood and placental impression smear made during delivery	Microscopy of placental blood, Microscopy of peripheral blood	19.3% (Pf)	In placental blood, all infections were Pf. In peripheral blood 1 patient had a Pv infection (1.2%)
Diallo	1981	Delivery patients	Cross sectional;	444 women were recruited at the maternity ward in Thies, Senegal; of 443 women placental blood samples were available;	Microscopy of placental blood, Microscopy of peripheral blood	6.1% (Pf)	2x2 tables could only be made for women with newborns with positive malaria slides (n=35). Prevalence of peripheral infection 7.8% (Pf).
Falade	2010	Parturient women	Cross sectional; consecutive;	983 women were part of a larger study of the epidemiology of congenital malaria in Ibadan, Nigeria; peripheral blood and placental aspirate were collected.	Microscopy of placental blood, Microscopy of peripheral blood	0.131	Prevalence of peripheral infection12.7%. The malaria species encountered in this study were not reported.
Hamer	2009	ANC and delivery patients	Cross sectional;	2499 were screened, but 2386 enrolled at the ANC and 739 were screened, but 718 enrolled at the DU in two districts in Jharkhand, India; fingerprick blood taken from both and placental blood at delivery; all samples examined by microscopy and RDT; not all samples were available for all patients	Microscopy of placental blood, Microscopy of peripheral blood, RDT First response malaria Pf/Pv test (Premier Medical corp, India) (pLDH) of placental and peripheral blood	2,4%(DU) 1.8%(ANC) (Pf,Pv, mixed)	Results for placental microscopy are separated in results from impression smear and results by aspirate; prevalence based on peripheral blood microscopy in DU: 1.7% (1.3% Pf; 0.3% Pv; 0.14% mixed); prevalence by species DU placental blood: 1.7% Pf; 0.3% Pv; 0.4% mixed; prevalence by species ANC: 1% Pf, 0.7% Pv, 0.2% mixed.
Ismail	2000	Delivery patients	Cross sectional;	Women were part of a study on prevention of anaemia and malaria in infants in Ifakara, Tanzania; at delivery peripheral blood and a placental biopsy were collected; placental samples were available of 1179 women;	Histological slide of placenta, Microscopy of peripheral blood	35.2% (mostly Pf)	The type of malaria species encountered in this study were not reported, but it is reported that in the area 90% of infections in general are caused by Pf. Prevalence by peripheral blood microscopy 22.4%.
Kalanda	2006	Delivery patients	Prospective, consecutive;	4104 women were recruited at ANC, resulting in 1571 hospital births, in one of 2 district hospitals in Chikwawa or mission hospital in Montfort, Malawi; microscopy data was available of 1404 women	Microscopy of placental blood, Microscopy of peripheral blood	5.6% (Pf)
Kassberger	2002	Delivery patients	Cross sectional;	273 women were recruited at hospital in Lambarene, Gabon; 37 were positive in microscopy of peripheral and placental blood samples and were included, then tested with PCR and RDT	Microscopy of placental blood, Microscopy of peripheral blood, RDT RIDA Malaquick Kombi (R-biopharm) (HRPII) with sera from placental and peripheral blood	-	Only positive patients in microscopy are tested by PCR and RDT; prevalence difficult to determine: prevalence of infection in at least one of three blood sample types: 32.6%; same starting population as Mayengue 2004. All infections were caused by Pf.
Kasumba	2000	Delivery patients, umcomplicated delivery	Cross sectional, consecutive;	544 women were recruited at the missionary hospital in Nsambya Hill, Kampala, Uganda; 537 women were included in the analysis because all samples were available.	Microscopy of placental blood, Microscopy of peripheral blood	6.7% (Pf)	Prevalance based on peripheral microscopy 8.6% (Pf)
Kilian	1999	Women with symptoms of uncomplicated malaria during pregnancy	Cross sectional, consecutive;	1046 patients were evaluated in the 2nd implementation phase of RDTs in 5 health units in the Kabarole District, Uganda; Of these patients, 124 were pregnant women and tested with microscopy and RDT	Microscopy of peripheral blood, RDT Parasight-F test (HRPII) of peripheral blood	37.1%	The species distribution was not specified for the group of pregnant women separately. In the whole group (also non-pregnant individuals), by microscopy 51.2% were Pf, of which 4% mixed with Pm, 0.75% only Pm, and 0.38% as Pv/Po.
Leke	1999	Delivery patients, essentially healthy with no clinical signs of malaria;	Cross sectional;	1077 women were recruited at delivery in Yaounde, Cameroon and microscopy of peripheral and placental blood was performed on all women; from 127 plasma samples, 74 were selected and tested in ELISA and in PCR; for 181 women whole blood was collected for RDT	Microscopy of placental blood, Microscopy of peripheral blood, RDT ICT malaria Pf (Amrad ICT) (HRPII) test of peripheral blood	20.6% (Pf)	Whole blood for RDT collected from women between May-Nov 1996; 2x2 table for ELISA not included (ELISA not under review) and only ELISA positive/microscopy negative samples were tested with PCR, so these results were not included in the review; Prevalence by peripheral microscopy is 17.6% (Pf).
Leopardi	1996	Delivery patients with uncomplicated delivery	Cross sectional, consecutive;	440 women were recruited at Regional Hospital; in Zanzibar, Tanzania, but only 372 specimens for histology were available.	Histological slide of placenta, Microscopy of peripheral blood	17.2%	The malaria species encountered in this study were not reported.
Lukuka	2006	Delivery patients, with no antimalarial use 2 weeks before delivery	Cross sectional, consecutive;	218 women recruited at 4 maternity units in Kinshasa, Democratic Republic of Congo, but results of 196 women used.	Microscopy of placental blood, Microscopy of peripheral blood	14.8% (Pf)	Difference in results between article (French) and english summary. Used French results
Malhotra	2005	Delivery patients	Cross sectional;	554 women were examined at the district hospital in Msambweni, Kenya; for 528 women data on peripheral blood comparison for microscopy and real time PCR is available and of 460 for placental blood	Microscopy of placental blood, Microscopy of peripheral blood, nested PCR of peripheral and placental blood, Real time PCR (Hermsen et al 2001) of peripheral and placental blood, RDT of peripheral and placental blood	1.7% (Pf)	Data for 2x2 table only available for: microscopy vs real time PCR of placental blood and peripheral blood. Prevalence by peripheral microscopy was 9.4% (Pf).
Mankhambo	2002	Delivery patients, singleton delivery	Cross sectional;	509 women were screened in the central hospital in Blantyre, Malawi, 19 women were recruited consecutively for this study, but then only 76 cases (=all positive women in peripheral and/or placental microscopy) and 76 matched controls (same gravidity, ± 1 yr age and same nr of doses of antimalarials) were included.	Microscopy of placental blood, Microscopy of peripheral blood, RDT (Optimal (Flow, Inc., USA); pLDH) of peripheral blood, nested PCR (Snounou et al 1993) of peripheral blood	14.3% (Pf)	Same population as Rogerson 2003, but in this study they describe RDT results of part of the population. Prevalence by peripheral microscopy was 8.1% (Pf).
Mayengue	2004	Delivery patients	Cross sectional;	273 women were recruited at hospital in Lambarene, Gabon and included if negative in peripheral, placental and cord blood microscopy; 184 were included and tested with PCR.	Microscopy of placental blood, Microscopy of peripheral blood, nested PCR (Ntoumi et al 1995)	-	Only negative patients in microscopy are tested by PCR; prevalence difficult to determine: prevalence of infection in at least one of three blood sample types: 32.6%; same starting population as Kassberger 2002. All infections were caused by Pf.
Mayor	2009	Pregnant women attending maternity clinic with clinical complaints suggestive of malaria	Cross sectional;	3129 filter papers and blood slides where collected and 300 were randomly selected at Manhica district hospital, Mozambique.	Microscopy of peripheral blood, Real time PCR (Hermsen et al 2001)	5.3% (Pf)	sixteen filter papers of the 300 selected could not be found
McGready	2004	ANC patients	Prospective;	213 women were recruited in 2 camps, Shoklo and Maela, Thailand, but 9 women were excluded; each week peripheral blood smear prepared and examined and based on these results data was organized in 4 groups (Pf, nonPF, mixed & no infection during pregnancy); at delivery placental specimens and peripheral blood were collected.	Histological slides of placenta, Microscopy of placental blood, Microscopy of peripheral blood	18.4% (Pf,Pv,Pm)	In this study the species that were encountered were Pf, Pv and Pm, but prevalence at delivery for each species was not reported. Prevalence by placental blood microscopy: 6.5% (Pf,Pv,Pm).
Menendez	2008	ANC patients, gestational age ≤ 28 wks	Prospective, RCT;	1030 women were included and randomized at Manhica district hospital, Mozambique; 1027 received dose and delivery outcome recorded.	Histological slides of placenta, Microscopy of placental blood, Microscopy of peripheral blood	18.1% (mostly Pf)	For 182 women, malaria test results are not reported; in this study past infection (=presence of only malaria pigment in histological slide) was considered positive, but for the 2x2 tables and prevalence we considered past infection as negative; prevalence = 50.8% if past infection is considered as positive. The type of malaria species encountered in this study were not specified, only that most …
Meuris	1993	Delivery patients	Cross sectional;	657 women were recruited at the maternity hospital of Rutshuru, Democratic Republic of Congo; but for 196 women blood and or histology samples were not taken (too little time between admission and delivery or too much delay after delivery)	Histological slides of placenta, Microscopy of peripheral blood	52.5% (Pf)	Prevalence based on malaria parasites and pigment, so also past infection considered as positive. Prevalence by peripheral microscopy 17.4% (Pf).
Minang	2004	Delivery patients	Prospective;	119 women were recruited at ANC & given pyrimethamine each week until delivery in Mutengene, Cameroon; 9 patients not tested	Microscopy of placental blood, Microscopy of peripheral blood	30.9% (Pf)
Mockenhaupt	2000	ANC patients	Cross sectional, consecutive;	530 women were recruited at district hospital in Agogo, Ghana, and all were tested with microscopy and PCR	Microscopy of peripheral blood, nested PCR (Snounou et al 1993) of peripheral blood	32.5% (Pf,Pm,Po)	Prevalence based PCR 63%. Prevalence by species by PCR: 63% Pf, 3.4% Pf+Pm and 2.6% Pf+Po.
Mockenhaupt	2006	Delivery patients	Cross sectional,	889 pregnant women recruited in Agogo, Ghana; 839 women had live singleton deliveries and were tested for malaria.	Microscopy of placental blood, Microscopy of peripheral blood, RDT ICT Malaria P.f./P.v. (HRPII) of peripheral and placental blood, nested PCR Pf (Snounou et al 1993) of peripheral and placental blood	34.9% (Pf)	Prevalence by peripheral microscopy: 19% (Pf)
Mokuolu	2009	Delivery patients, with live infants	Cross sectional; consecutive;	2500 pregnant women were recruited at 4 study centers in Kaduna, Ilorin, Idaban and Enugu, Nigeria, but one study center (Enugu) was excluded leaving 1875 patients.	Microscopy of placental blood, Microscopy of peripheral blood	14.2%	prevalence is 21,6% when both placental and peripheral blood are considered. The malaria species encountered in this study were not reported.
Mukhtar	2006	Delivery patients	Cross sectional, consecutive;	100 women were recruited at the university teaching hospital in Lagos, Nigeria.	Microscopy of placental blood, Microscopy of peripheral blood	15% (Pf,Pm)	Prevalence by species: 13% Pf and 2% Pm
Newman	2009	HIV infected vs HIV unifected parturient women	Cross sectional, consecutive;	The prevalence of placental malaria was compared between 150 HIV-infected women on trimethoprim-sulphamethoxazole (TS) and 336 HIV-uninfected women on intermittent preventive therapy with sulphadoxine-pyrimethamine (IPT-SP) in a high malaria transmission area in Uganda. Placental blood was evaluated for malaria using smear and PCR.	Microscopy of placental blood PCR of placental blood (nested PCR,Zwetyenga et al 1998 and Snounou et al 1999)	7.5%	The malaria species encountered by microscopy were not reported; Prevalence by PCR: 22.4% (Pf); Placental microscopy considered positive if parasite density was ≥1 p/μl
Nyirjesy	1993	Delivery patients	Cross sectional, consecutive;	302 women recruited at medical center in Congo; peripheral blood was obtained during labour and of the last 101 consecutive patients a biopsy was taken after delivery	Histological slide of placenta, Microscopy of peripheral blood	32.7% (Pf)
Okoko	2002	Delivery patients, with singleton deliveries, who did not test positive for VDRL or diabetics and/or did not have hypertension	Cross sectional, consecutive;	In the study period 420 babies were born at the labour and postnatal wards in Bansang, The Gambia; 320 women met the study criteria and were included; from 7 patients incomplete data/samples were collected	Histological slide of placenta, Microscopy of placental blood	35.5% (Pf, Pm)	Past infection (=presence of only malaria pigment in histological slide) was considered positive, but for the 2x2 tables and prevalence we considered past infection as negative; prevalence = 51.1% if past infection is considered positive.Prevalence by species in placental blood: 36.6% Pf and 1.4% Pf+Pm. Prevalence by peripheral microscopy 37.1% (Pf).
Omer	2011	ANC patients	Cross sectional;	836 pregnant women were enrolled at routine antenatal clinics at Omdurman Maternity Hospital, Sudan; Finger-prick blood samplescollected for microscopy and PCR	Microscopy of peripheral blood PCR of peripheral blood (nested PCR)	26.2% (Pf)	Prevalence by PCR: 56.3% (Pf)
Peel	1948	Delivery patients	Cross sectional;	403 women were recruited at local hospital in Kinshasa, Democratic republic of Congo; for 36 women placental blood examination was not possible.	Microscopy of placental blood, Microscopy of peripheral blood	54.0% (Pf,Pm,Po,Po/Pv)	Prevalence by species: 52% Pf, 0.9% Pm, 4.9% Pf+Pm, 0.2% Pf+Pm+Po/Pv, 1.4% Po/Pv and 0.2% clearly Po.
Piola	2010	ANC patients with positive blood-smear	Prospective; randomized control trial;	304 pregnant women were randomly assigned (1:1) to receive either quinine hydrochloride or artemether–lumefantrine at the antenatal clinics of the Mbarara University of Science and Technology Hospital in Uganda, and were followed up weekly until delivery.	Microscopy of placental blood, Microscopy of peripheral blood PCR of peripheral blood (genotyping PCR Medicines for Malaria Venture protocol WHO)	3.3% (Pf)	Prevalence by peripheral blood microscopy 2.0%(Pf); no 2x2 data available for PCR
Rantala	2010	Pregnant women in 2nd trimester	Prospective; randomized control trial;	The study was part of the Lungwena Antenatal Intervention Study were 1320 pregnant women in the 2nd trimester were enrolled at a health centre in the Mangochi district in southern Malawi; participants received antenatal care and one of three IPTp regimens and followed until one month after delivery. Peripheral blood collected for microscopy and PCR at delivery of 491 women who gave birth at local…	Microscopy of peripheral blood PCR of peripheral blood (Real Time PfLDH PCR, Pickard et al. 2003)	2.9%(Pf, Pm)	Prevalence Pf infections 2.3%. Prevalence by PCR 51%(Pf)
Rogerson	2003	Delivery patients	Cross sectional; pregnant	Women were enrolled in a larger study of the pathogenesis of malaria in pregnancy in central hospital in Blantyre, Malawi; at delivery peripheral and placental blood and biopsy were collected from 464 women	Histological slides of placenta, Microscopy of placental blood	24.4% (Pf)	Prevalence by placental blood microscopy: 16.8% (Pf) and based on both tests combined: 26.7% (Pf).
Sarr	2006	Delivery patients	Cross sectional;	692 women screened in Dakar, Senegal; 71 RDT positive and 30 matched negatives included.	Histological slides of placenta, Microscopy of placental blood, Microscopy of peripheral blood, RDT MaKromed (HRPII)	10.3% (RDT, Pf)	Controls not selected randomly. Prevalence only reported based on RDT, and since it only detects HRPII, only Pf is included.
Saute	2002	Pregnant women are identified through demograpich surveillance	Cross sectional;	688 pregnant women identified, 2 refused participation, in Manhiça district, Mozambique; 75 positives in microscopy (92.6% of all positives) + 60% random of negatives tested in PCR	microscopy of peripheral blood, nested PCR (Saiki et al. 1988)	23% (Pf)	For only 75 of 81 positive patients in microscopy a filter paper for PCR was available
Schwetz	1934	Delivery patients	Cross sectional;	65 women were recruited in Kisangani, Democratic republic of Congo; of 56 women samples were available and of another 6 placental blood could not be analysed;	Microscopy of placental blood, Microscopy of peripheral blood	74% (Pm+Pf)	Prevalence by species: 66% Pf, 2% Pf+Pm, 2% Pm, 6% unknown
Shulman	2001	Delivery patients; singleton pregnancies and without significant antepartum haemorrhage	Cross sectional;	912 women were recruited at the maternity department of the district hospital in Kilifi, Kenya; from 902 women histological slides were available, and for 888 women 2x2 tables could be made	Histological slide of placenta, Microscopy of placental blood, Microscopy of peripheral blood,	22% (mostly Pf)	In this study past infection (=presence of only malaria pigment in histological slide) was considered positive, but for the 2x2 tables and prevalence we considered past infection as negative; prevalence = 47.2% if past infection is considered positive. The malaria species encountered in this study were not specified, only that most infections were caused by Pf.
Singer	2004	Delivery patients, > 15 yrs	Cross sectional;	853 women were enrolled at delivery units in Koupela and Pouytenga, Burkina Faso; Of 832 women, placental blood was examined by microscopy; of 719 women RDT of placental blood was performed; of 484 women placental PCR was performed; 799 women had peripheral blood examined by microscopy, 690 by RDT, 693 by PCR.	Microscopy of placental blood, Microscopy of peripheral blood, RDT Malaria Rapid test, MAKROmed (HRPII), nested PCR (Snounou et al 1993)	22.6% (Pf,Pm)	Not all samples tested with all tests. Prevalence by peripheral microscopy 51.3% (Pf,Pm). Prevalence by species in placental blood: 22.5% Pf and 0.12% Pf+Pm.
Singh	2005	Delivery patients, with & without symptoms	Cross sectional, consecutive;	209 women were recruited at the district hospital in mandla and 590 at the civil hospital in Maihar, India.	Microscopy of placental blood, Microscopy of peripheral blood, RDT Paracheck Pf (Mandla) and ParaHITf (Maihar), (both HRPII)	11.8% (Pf,Pv)	Prevalence Mandla 14,4% & Maihar 10.8% for placental blood and 5.3% and 6.9% for peripheral blood. Prevalence by species in placental blood:10% Pf, 1% Pv and 0.8% Pf+Pv
Singh	2007	ANC patients	Cross sectional;	1812 women were screened in 3 districts in Central India	Microscopy of peripheral blood, RDT First response malaria Pf/Pv Antigen strips (Premier Medical corporation Ltd, India) (pLDH)	-	Very little information available, because data from study retrieved from conference abstract; results only presented separately for P. falciparum and P. vivax infections (dry season: 0.8% Pf and 1.2% Pv and post-monsoon 5.7% Pf and 0.7% Pv
Sowunmi	1996	Delivery patients	Cross sectional, consecutive; c	72 women were recruited at the university hospital in Ibadan or nearby government and private hospitals, Nigeria.	Microscopy of placental blood, Microscopy of peripheral blood	37.5% (Pf)
Sullivan	2000	Delivery patients	Prospective;	585 wom enrolled at ANC of district hospital, Mangochi, Malawi; 193 women delivered at hospital; for 159 women complete data is available;	Microscopy of placental blood, Microscopy of peripheral blood	36.3%	Biopsy was only taken for measuring hemozoin content, not for histological examination. The malaria species encountered in this study were not reported.
Tagbor	2008	ANC patients	Cross sectional, consecutive;	6370 women were screened with RDT at ANC in hospital in Kkoranza, Ghana; 1281/1338 RDT positive and 598 random of 5032 RDT negative checked by microscopy	Microscopy of peripheral blood, RDT, Optimal (pLDH based test) of peripheral blood	22% (by RDT) (moslty Pf)	57 RDT pos did not have slides tested by microscopy, because they refused; prevalence by species not specified, but reported that main species encountered was Pf.
Tako	2005	Delivery patients	Cross sectional, consecutive;	1944 women were recruited at district hospital and central maternity hospital in Yaounde, Cameroon; Data is available for 1898 women.	Microscopy of placental blood, Microscopy of peripheral blood	19.9% (mostly Pf)	Prevalence by peripheral microscopy 15.9% (mostly Pf) and when both tests considered 21.4%. Species distribution was not specified, but most infections caused by Pf.
Taylor	2010	ANC patients	Prospective; cohort;	182 pregnant women with confirmed gestational ages of 23 weeks were enrolled in Kinshasa, Democratic republic of Congo and followed longitudinally until delivery; At each scheduled visit, acute visit, and delivery, peripheral blood was collected for microscopy and PCR	Microscopy of peripheral blood PCR of peripheral blood (Taylor et al 2010)	13.9% (Pf,Pm,Po)	A sample testing algorithm was used: Microscopy-positive samples were individually tested in duplicate; microscopy negative samples were combined in pools of 4 original samples; For pools demonstrating amplification, the four individual constituent samples were amplified individually.
van Dongen	1983	Delivery patients	Cross sectional;	424 women were included at ANC screening at one of 6 ANCs (first 10 patients each) in Nchelenge District, Luapula Province, Zambia; of those women, 107 delivered at the hospital and 48 extra women were only investigated during delivery.	Microscopy of placental blood, Microscopy of peripheral blood	18.1% (Pf)
van Eijk	2002	Delivery patients, with uncomplicated single pregnancy	Prospective;	5211 women were eligible for enrollment in Kisumu, Kenya; 2539 of these women delivered in the hospital, but of 37 no slide was available.	Microscopy of placental blood, Microscopy of peripheral blood	19.0% (Pf,Pm)	Prevalence by species in placental blood: 18.7% Pf, 0.2% Pf+Pm and 0.04% Pm
VanderJagt	2005	ANC patients	Cross sectional, consecutive;	268 women were included at University hospital and federal medical centre in Gombe, Nigeria; if positive in microscopy and/or RDT, sample subjected to PCR.	Microscopy of peripheral blood, RDT Optimal (pLDH), nested PCR (Snounou et al 1993)	0.08	PCR only performed on samples that were either positive in microscopy or RDT. The malaria species encountered in this study were not reported.
Walker-Abbey	2005	Delivery patients, with singleton vaginal deliveries, all asymptomatic	Cross sectional, consecutive;	278 women included at district hospital and central maternity hospital in Yaounde, Cameroon.	Microscopy of placental blood, Microscopy of peripheral blood, nested PCR (Snounou et al 1993) of peripheral and placental blood	26.8% (Pf)	Prevalence by peripheral microscopy 23.7% (Pf,Pm) and prevalence when both placental and peripheral microscopy were considered: 27.5%. Prevalence by species in peripheral blood: 22.6% Pf and 1.1% Pf+Pm. PCR also detected some Po+Pf infections.
						Pf = P. falciparum; Pv = P.vivax; Pm = P. malariae; Po= P. ovale
