# Supplementary material for: Systematic review and meta-analysis: rapid diagnostic tests versus placental histology, microscopy and PCR for malaria in pregnant women
Source: Malar J. 2011 Oct 28;10:321. doi: 10.1186/1475-2875-10-321 (PMC3228868; doi:10.1186/1475-2875-10-321)
Supplement: Additional file 2 — Evaluations not included in the meta-analysis. This file lists the evaluations that were not included in the meta-analysis or discussed in the review, because of the low number of studies, or use of reference test. The sensitivity and specificity and their 95% confidence intervals (CI) are listed for each comparison of index and reference test for each study if it was possible to extract all data. [file 1475-2875-10-321-S2.XLS]

## Sheet: Blad1
Study	Reference test	Index test	Sensitivity	95% CI	Specificity	95% CI
Mayengue 2004	Peripheral blood microscopy	PCR of placental blood	-	-	0.62	55-69
Mockenhaupt 2006	Peripheral blood microscopy	PCR of placental blood	1	98-100	0.5	46-54
Singer 2004	Peripheral blood microscopy	PCR of placental blood	0.85	79-90	0.72	66-77
Mayengue 2004	PCR of placental blood	PCR of peripheral blood	0.4	28-52	0.95	89-98
Mockenhaupt 2006	PCR of placental blood	PCR of peripheral blood	0.87	83-90	0.96	94-98
Walker-Abbey 2005	PCR of placental blood	PCR of peripheral blood	0.88	82-93	0.37	29-46
Sarr 2006	Peripheral blood microscopy	HRP2 RDT of placental blood	1	94-100	0.65	50-79
Mockenhaupt 2006	PCR of placental blood	HRP2 RDT of peripheral blood	0.56	52-60	0.98	96-99
Singer 2004	PCR of placental blood	HRP2 RDT of peripheral blood	0.92	88-96	0.59	52-66
Bouyou-Akotet 2010	PCR of placental blood	HRP2 RDT of placental blood	0.24	14-37	0.91	85-95
Singer 2004	PCR of placental blood	HRP2 RDT of placental blood	0.89	84-93	0.76	69-82
Bouyou-Akotet 2010	PCR of peripheral blood	HRP2 RDT of peripheral blood	23%	13-36	90%	85-95
Singer 2004	PCR of peripheral blood	HRP2 RDT of peripheral blood	0.9	86-94	0.65	57-72
VanderJagt 2005	PCR of peripheral blood	pLDH RDT of peripheral blood	0.27	11-50	0.5	1-99
